# Supplementary material for: Deep Vein Thrombosis Is Facilitated by Endothelial-Derived Extracellular Vesicles via the PDI–GRP94–GPIIb/IIIa Pathway in Mice
Source: J Clin Med. 2023 Jun 26;12(13):4265. doi: 10.3390/jcm12134265 (PMC10343006; doi:10.3390/jcm12134265)
Supplement: Supplementary file 1 [file jcm-12-04265-s001.zip]

Archive with 1 entries (1 files):
- jcm-2293505-supplementary.pdf
